# Supplementary material for: Metabolome and Transcriptome Joint Analysis Reveals That Different Sucrose Levels Regulate the Production of Flavonoids and Stilbenes in Grape Callus Culture
Source: Int J Mol Sci. 2024 Sep 27;25(19):10398. doi: 10.3390/ijms251910398 (PMC11476901; doi:10.3390/ijms251910398)
Supplement: Supplementary file 1 [file ijms-25-10398-s001.zip]

Archive with 2 entries (2 files):
- ijms-3191186-figures.pdf
- ijms-3191186-tables.zip
